# Supplementary material for: Identification of CAF signature genes and construction of CAF-based risk signature in hepatocellular carcinoma by multi-omics analysis
Source: Front Immunol. 2025 Oct 24;16:1690174. doi: 10.3389/fimmu.2025.1690174 (PMC12591973; doi:10.3389/fimmu.2025.1690174)
Supplement: Supplementary file 2 [file Table1.xlsx]

## Sheet: Table S1
Supplementary table1| List of CAF marker genes
	myAUC	avg_diff	power	avg_log2FC	pct.1	pct.2	cluster
CALD11	0.996	2.61681	0.992	11.2582	1	0.257	Cancer-associated fibroblasts
MYL9	0.995	3.37227	0.99	10.0014	0.994	0.071	Cancer-associated fibroblasts
ACTA2	0.991	4.42956	0.982	9.61633	0.987	0.122	Cancer-associated fibroblasts
TPM2	0.984	2.74994	0.968	9.55706	0.974	0.047	Cancer-associated fibroblasts
TPM1	0.984	2.42322	0.968	9.54643	0.983	0.18	Cancer-associated fibroblasts
IGFBP71	0.982	2.49458	0.964	9.50462	1	0.408	Cancer-associated fibroblasts
TAGLN	0.981	3.99104	0.962	9.47528	0.968	0.063	Cancer-associated fibroblasts
MYLK	0.977	2.39531	0.954	9.38174	0.966	0.076	Cancer-associated fibroblasts
RGS5	0.972	4.02034	0.944	9.33625	0.949	0.061	Cancer-associated fibroblasts
MFGE8	0.97	1.84694	0.94	9.3196	0.947	0.041	Cancer-associated fibroblasts
PLAC9	0.963	1.83499	0.926	9.28544	0.936	0.025	Cancer-associated fibroblasts
GPX31	0.957	1.96234	0.914	9.27635	0.985	0.336	Cancer-associated fibroblasts
DSTN	0.957	2.36556	0.914	9.23595	0.981	0.469	Cancer-associated fibroblasts
NDUFA4L2	0.951	2.70118	0.902	9.21482	0.906	0.024	Cancer-associated fibroblasts
PPP1R14A1	0.949	1.88579	0.898	9.1749	0.943	0.122	Cancer-associated fibroblasts
BGN	0.942	1.58577	0.884	9.14544	0.909	0.041	Cancer-associated fibroblasts
SPARC1	0.936	1.92033	0.872	9.08618	0.998	0.253	Cancer-associated fibroblasts
2023-09-04	0.934	1.86177	0.868	9.08421	0.881	0.05	Cancer-associated fibroblasts
MGP1	0.93	1.971	0.86	9.07423	0.928	0.118	Cancer-associated fibroblasts
MYL61	0.929	1.18589	0.858	9.06118	1	0.98	Cancer-associated fibroblasts
1971-09-01	0.927	1.19119	0.854	9.05868	0.987	0.697	Cancer-associated fibroblasts
MAP1B1	0.92	1.34183	0.84	8.99961	0.877	0.069	Cancer-associated fibroblasts
SPARCL11	0.917	2.41944	0.834	8.99056	0.898	0.151	Cancer-associated fibroblasts
COL1A2	0.914	2.09581	0.828	8.97098	0.834	0.014	Cancer-associated fibroblasts
MCAM1	0.912	1.67907	0.824	8.84587	0.872	0.115	Cancer-associated fibroblasts
GUCY1B1	0.908	1.30468	0.816	8.83635	0.834	0.044	Cancer-associated fibroblasts
COL3A1	0.906	2.12567	0.812	8.83524	0.815	0.008	Cancer-associated fibroblasts
FRZB	0.906	1.59025	0.812	8.82671	0.815	0.007	Cancer-associated fibroblasts
CAV11	0.905	1.34557	0.81	8.77505	0.923	0.193	Cancer-associated fibroblasts
CRIP21	0.904	1.35048	0.808	8.66315	0.936	0.194	Cancer-associated fibroblasts
ADIRF	0.903	3.03917	0.806	8.63575	0.838	0.134	Cancer-associated fibroblasts
COL18A12	0.9	1.34352	0.8	8.57247	0.883	0.178	Cancer-associated fibroblasts
SELENOW1	0.899	1.22897	0.798	8.47575	0.974	0.541	Cancer-associated fibroblasts
EPS8	0.896	1.1253	0.792	8.47211	0.883	0.198	Cancer-associated fibroblasts
ITGA11	0.892	1.36891	0.784	8.44337	0.855	0.154	Cancer-associated fibroblasts
COL14A1	0.892	1.71226	0.784	8.40871	0.785	0.004	Cancer-associated fibroblasts
LHFPL6	0.892	1.28006	0.784	8.36421	0.806	0.057	Cancer-associated fibroblasts
NOTCH3	0.891	1.36584	0.782	8.35241	0.785	0.008	Cancer-associated fibroblasts
EHD2	0.89	1.15677	0.78	8.32136	0.813	0.055	Cancer-associated fibroblasts
ITGB11	0.889	1.09434	0.778	8.29892	0.977	0.504	Cancer-associated fibroblasts
CAVIN11	0.888	1.29863	0.776	8.02509	0.862	0.13	Cancer-associated fibroblasts
JAG11	0.888	1.49708	0.776	8.00218	0.828	0.078	Cancer-associated fibroblasts
FN11	0.884	1.29234	0.768	7.94441	0.96	0.327	Cancer-associated fibroblasts
VCL	0.883	1.09085	0.766	7.86912	0.83	0.126	Cancer-associated fibroblasts
MGST31	0.881	1.19828	0.762	7.82501	0.947	0.526	Cancer-associated fibroblasts
SOD3	0.878	1.60498	0.756	7.81587	0.762	0.014	Cancer-associated fibroblasts
CSRP1	0.877	1.44024	0.754	7.78406	0.836	0.223	Cancer-associated fibroblasts
TGFB1I1	0.874	1.10564	0.748	7.76716	0.768	0.034	Cancer-associated fibroblasts
TPM41	0.873	1.15552	0.746	7.76236	0.979	0.662	Cancer-associated fibroblasts
CSRP21	0.871	1.91372	0.742	7.74614	0.777	0.087	Cancer-associated fibroblasts
FLNA	0.869	1.23562	0.738	7.7192	0.855	0.253	Cancer-associated fibroblasts
SLIT3	0.869	1.35919	0.738	7.63486	0.74	0.004	Cancer-associated fibroblasts
COL4A11	0.868	1.2774	0.736	7.5479	0.921	0.194	Cancer-associated fibroblasts
LMOD1	0.868	1.33671	0.736	7.52374	0.738	0.004	Cancer-associated fibroblasts
VIM1	0.867	0.980887	0.734	7.23692	0.996	0.713	Cancer-associated fibroblasts
LGALS1	0.866	1.2004	0.732	7.19728	0.991	0.756	Cancer-associated fibroblasts
FILIP1L	0.864	1.13491	0.728	7.19548	0.811	0.132	Cancer-associated fibroblasts
COX7A11	0.861	1.02004	0.722	7.08153	0.777	0.073	Cancer-associated fibroblasts
PHLDA1	0.861	1.25184	0.722	7.05281	0.843	0.203	Cancer-associated fibroblasts
MYH11	0.859	2.3234	0.718	7.02864	0.721	0.011	Cancer-associated fibroblasts
CRYAB	0.858	1.24869	0.716	6.9857	0.723	0.012	Cancer-associated fibroblasts
SELENOM1	0.857	1.40898	0.714	6.93714	0.809	0.175	Cancer-associated fibroblasts
CAVIN3	0.857	1.10815	0.714	6.84399	0.757	0.063	Cancer-associated fibroblasts
LBH1	0.852	1.39862	0.704	6.81909	0.777	0.136	Cancer-associated fibroblasts
CD1512	0.851	1.00086	0.702	6.79909	0.902	0.404	Cancer-associated fibroblasts
SDC21	0.848	1.05431	0.696	6.76477	0.821	0.226	Cancer-associated fibroblasts
MAP3K20	0.848	1.28579	0.696	6.69392	0.755	0.127	Cancer-associated fibroblasts
COL4A21	0.846	1.15316	0.692	6.65965	0.834	0.162	Cancer-associated fibroblasts
RCAN2	0.845	1.1217	0.69	6.63863	0.696	0.011	Cancer-associated fibroblasts
ENPEP	0.845	1.05799	0.69	6.56039	0.706	0.028	Cancer-associated fibroblasts
CAV22	0.845	0.981236	0.69	6.52078	0.826	0.187	Cancer-associated fibroblasts
PLS32	0.845	0.915607	0.69	6.48355	0.828	0.203	Cancer-associated fibroblasts
HSPB6	0.843	1.08074	0.686	6.45121	0.689	0.007	Cancer-associated fibroblasts
COL6A2	0.842	1.25812	0.684	6.40504	0.721	0.055	Cancer-associated fibroblasts
DCN	0.838	1.65231	0.676	6.40245	0.679	0.005	Cancer-associated fibroblasts
CALM21	0.835	0.763054	0.67	6.39294	0.994	0.826	Cancer-associated fibroblasts
LPP	0.832	1.06798	0.664	6.35984	0.77	0.209	Cancer-associated fibroblasts
PALLD	0.832	1.01038	0.664	6.33646	0.726	0.1	Cancer-associated fibroblasts
MSRB3	0.831	0.978922	0.662	6.24701	0.683	0.031	Cancer-associated fibroblasts
COX4I2	0.831	1.34642	0.662	6.24639	0.664	0.005	Cancer-associated fibroblasts
PGF	0.831	1.07432	0.662	6.13827	0.674	0.016	Cancer-associated fibroblasts
CCDC102B	0.829	1.14958	0.658	6.0811	0.677	0.029	Cancer-associated fibroblasts
GJA41	0.828	1.12549	0.656	6.05847	0.713	0.067	Cancer-associated fibroblasts
TPPP3	0.827	1.24974	0.654	6.03836	0.664	0.016	Cancer-associated fibroblasts
HCFC1R1	0.827	1.12467	0.654	5.96748	0.768	0.217	Cancer-associated fibroblasts
SYNPO2	0.826	0.94903	0.652	5.95771	0.657	0.008	Cancer-associated fibroblasts
NEXN	0.826	1.0534	0.652	5.91696	0.664	0.019	Cancer-associated fibroblasts
PLA2G5	0.826	1.0159	0.652	5.78414	0.66	0.009	Cancer-associated fibroblasts
CNN31	0.826	0.776378	0.652	5.76175	0.883	0.251	Cancer-associated fibroblasts
RBPMS1	0.825	0.818977	0.65	5.7413	0.738	0.114	Cancer-associated fibroblasts
SYTL2	0.824	0.908498	0.648	5.7124	0.672	0.034	Cancer-associated fibroblasts
NR2F21	0.822	0.950811	0.644	5.71124	0.721	0.099	Cancer-associated fibroblasts
LMNA1	0.822	0.822414	0.644	5.70837	0.843	0.296	Cancer-associated fibroblasts
ISYNA1	0.819	0.938534	0.638	5.64223	0.67	0.048	Cancer-associated fibroblasts
CPE	0.818	1.07416	0.636	5.58037	0.664	0.042	Cancer-associated fibroblasts
FILIP11	0.817	0.973815	0.634	5.5221	0.702	0.085	Cancer-associated fibroblasts
PDGFRB	0.816	0.993072	0.632	5.4833	0.636	0.006	Cancer-associated fibroblasts
FHL11	0.816	1.04459	0.632	5.45237	0.696	0.091	Cancer-associated fibroblasts
GUCY1A1	0.814	0.828324	0.628	5.38455	0.677	0.061	Cancer-associated fibroblasts
SKP11	0.811	0.705989	0.622	5.36876	0.964	0.776	Cancer-associated fibroblasts
TINAGL11	0.809	0.794404	0.618	5.32489	0.738	0.129	Cancer-associated fibroblasts
PDLIM11	0.809	0.830209	0.618	5.32185	0.823	0.261	Cancer-associated fibroblasts
TIMP11	0.809	1.68119	0.618	5.13264	0.932	0.576	Cancer-associated fibroblasts
HIGD1B	0.806	1.30654	0.612	5.08479	0.615	0.004	Cancer-associated fibroblasts
EPAS11	0.806	0.769862	0.612	5.08458	0.826	0.243	Cancer-associated fibroblasts
PDLIM51	0.8	0.966906	0.6	5.07305	0.732	0.225	Cancer-associated fibroblasts
RTL8C1	0.8	0.776519	0.6	5.05322	0.766	0.258	Cancer-associated fibroblasts
RSU11	0.798	0.729871	0.596	5.03037	0.836	0.391	Cancer-associated fibroblasts
EFHD1	0.798	0.80787	0.596	4.98458	0.6	0.006	Cancer-associated fibroblasts
C11orf961	0.797	1.54327	0.594	4.97393	0.694	0.115	Cancer-associated fibroblasts
TSC22D11	0.796	0.66719	0.592	4.96346	0.862	0.319	Cancer-associated fibroblasts
PPP1R12B	0.796	0.915537	0.592	4.92242	0.623	0.046	Cancer-associated fibroblasts
ACTN11	0.795	0.857119	0.59	4.89557	0.753	0.245	Cancer-associated fibroblasts
IGFBP5	0.793	1.052	0.586	4.89424	0.613	0.027	Cancer-associated fibroblasts
MTHFD21	0.793	0.85979	0.586	4.88771	0.747	0.243	Cancer-associated fibroblasts
ANTXR1	0.792	0.798677	0.584	4.88668	0.594	0.013	Cancer-associated fibroblasts
PDLIM3	0.792	0.897895	0.584	4.86478	0.598	0.02	Cancer-associated fibroblasts
ENAH1	0.792	0.867775	0.584	4.85059	0.655	0.098	Cancer-associated fibroblasts
MEF2C1	0.791	0.864072	0.582	4.84515	0.845	0.436	Cancer-associated fibroblasts
RRAS1	0.79	0.834907	0.58	4.82275	0.679	0.134	Cancer-associated fibroblasts
TIMP31	0.79	0.959075	0.58	4.80837	0.774	0.205	Cancer-associated fibroblasts
ACTG2	0.789	1.95094	0.578	4.77829	0.583	0.008	Cancer-associated fibroblasts
EDNRB1	0.789	0.759604	0.578	4.77448	0.677	0.104	Cancer-associated fibroblasts
PARVA1	0.786	0.723091	0.572	4.74953	0.638	0.083	Cancer-associated fibroblasts
IFITM32	0.786	0.599527	0.572	4.61682	0.996	0.84	Cancer-associated fibroblasts
KLHL23	0.785	0.889467	0.57	4.61275	0.591	0.032	Cancer-associated fibroblasts
ADAMTS1	0.785	1.07632	0.57	4.6106	0.621	0.054	Cancer-associated fibroblasts
CASQ2	0.785	1.1551	0.57	4.61029	0.572	0.003	Cancer-associated fibroblasts
SMOC2	0.785	0.933943	0.57	4.57621	0.572	0.002	Cancer-associated fibroblasts
BEX31	0.784	0.710332	0.568	4.5446	0.817	0.284	Cancer-associated fibroblasts
C12orf572	0.782	0.718021	0.564	4.52374	0.813	0.334	Cancer-associated fibroblasts
COL1A1	0.781	1.89116	0.562	4.51555	0.566	0.006	Cancer-associated fibroblasts
ANGPT2	0.78	0.802141	0.56	4.49604	0.613	0.049	Cancer-associated fibroblasts
TNS1	0.78	0.740692	0.56	4.46012	0.615	0.07	Cancer-associated fibroblasts
TLN1	0.779	0.680597	0.558	4.40549	0.904	0.595	Cancer-associated fibroblasts
CD591	0.779	0.667778	0.558	4.39062	0.857	0.391	Cancer-associated fibroblasts
NUDT4	0.778	0.792845	0.556	4.34861	0.638	0.107	Cancer-associated fibroblasts
IGFBP41	0.777	0.688026	0.554	4.33497	0.781	0.26	Cancer-associated fibroblasts
INPP4B	0.777	0.833925	0.554	4.32575	0.596	0.055	Cancer-associated fibroblasts
ANGPT1	0.775	0.804766	0.55	4.30353	0.557	0.011	Cancer-associated fibroblasts
ACTN41	0.774	0.758321	0.548	4.26071	0.757	0.323	Cancer-associated fibroblasts
AOC3	0.773	0.779084	0.546	4.25084	0.585	0.049	Cancer-associated fibroblasts
KANK2	0.771	0.662977	0.542	4.2334	0.572	0.037	Cancer-associated fibroblasts
UACA1	0.771	0.907306	0.542	4.17155	0.666	0.161	Cancer-associated fibroblasts
FERMT21	0.771	0.651789	0.542	4.15429	0.674	0.153	Cancer-associated fibroblasts
PHLDA2	0.77	1.1552	0.54	4.11059	0.606	0.103	Cancer-associated fibroblasts
SMIM3	0.769	0.70126	0.538	4.10928	0.609	0.088	Cancer-associated fibroblasts
A2M2	0.769	0.634014	0.538	4.10588	0.943	0.596	Cancer-associated fibroblasts
COL6A1	0.769	1.19804	0.538	4.1	0.566	0.038	Cancer-associated fibroblasts
ANXA6	0.768	0.68182	0.536	4.0654	0.764	0.331	Cancer-associated fibroblasts
IFITM21	0.768	0.649895	0.536	4.01535	0.987	0.829	Cancer-associated fibroblasts
PTK21	0.768	0.720811	0.536	3.99496	0.628	0.122	Cancer-associated fibroblasts
LAMA41	0.768	0.854512	0.536	3.96052	0.643	0.118	Cancer-associated fibroblasts
C1QTNF1	0.766	0.788628	0.532	3.9569	0.562	0.036	Cancer-associated fibroblasts
SORBS2	0.766	1.03238	0.532	3.95599	0.594	0.095	Cancer-associated fibroblasts
MAP3K7CL	0.763	0.9216	0.526	3.95261	0.543	0.025	Cancer-associated fibroblasts
LAMC11	0.763	0.691	0.526	3.92805	0.63	0.122	Cancer-associated fibroblasts
UBA2	0.763	0.662043	0.526	3.9049	0.683	0.215	Cancer-associated fibroblasts
HSPB12	0.762	0.614013	0.524	3.88819	0.972	0.774	Cancer-associated fibroblasts
OAZ21	0.761	0.745119	0.522	3.887	0.717	0.283	Cancer-associated fibroblasts
PKIG1	0.761	0.627507	0.522	3.86214	0.611	0.101	Cancer-associated fibroblasts
GUCY1A2	0.759	0.717514	0.518	3.84369	0.519	0.003	Cancer-associated fibroblasts
CYSTM11	0.759	0.740027	0.518	3.83896	0.774	0.363	Cancer-associated fibroblasts
H2AFJ1	0.758	0.730482	0.516	3.82493	0.768	0.358	Cancer-associated fibroblasts
S1PR3	0.758	0.714084	0.516	3.79928	0.526	0.011	Cancer-associated fibroblasts
ARID5B1	0.758	0.764876	0.516	3.79416	0.657	0.19	Cancer-associated fibroblasts
RBP11	0.758	0.794924	0.516	3.79119	0.577	0.074	Cancer-associated fibroblasts
DAAM2	0.757	0.754701	0.514	3.78311	0.517	0.004	Cancer-associated fibroblasts
CNN1	0.757	1.18766	0.514	3.75448	0.515	0.002	Cancer-associated fibroblasts
FBXO32	0.756	0.825121	0.512	3.74897	0.534	0.029	Cancer-associated fibroblasts
MYO1B1	0.755	0.773621	0.51	3.74868	0.623	0.143	Cancer-associated fibroblasts
SBDS1	0.755	0.649654	0.51	3.74483	0.777	0.381	Cancer-associated fibroblasts
EID11	0.753	0.574322	0.506	3.70858	0.898	0.63	Cancer-associated fibroblasts
ILK	0.753	0.686862	0.506	3.70008	0.747	0.37	Cancer-associated fibroblasts
COLEC11	0.753	1.31064	0.506	3.69887	0.513	0.009	Cancer-associated fibroblasts
MAGED21	0.753	0.63921	0.506	3.68449	0.691	0.232	Cancer-associated fibroblasts
PRKG1	0.752	0.656178	0.504	3.66214	0.506	0.002	Cancer-associated fibroblasts
GJC1	0.752	0.638571	0.504	3.65016	0.519	0.018	Cancer-associated fibroblasts
SH3BGRL4	0.752	0.562572	0.504	3.64723	0.932	0.628	Cancer-associated fibroblasts
MRVI1	0.752	0.735188	0.504	3.64012	0.517	0.016	Cancer-associated fibroblasts
KCNE4	0.751	0.717411	0.502	3.62681	0.504	0.002	Cancer-associated fibroblasts
PDLIM7	0.75	0.706985	0.5	3.59297	0.572	0.089	Cancer-associated fibroblasts
RERGL	0.75	1.52709	0.5	3.59031	0.506	0.009	Cancer-associated fibroblasts
GSN1	0.749	0.529232	0.498	3.5901	0.838	0.42	Cancer-associated fibroblasts
MT-CO3	0.748	0.378299	0.496	3.58058	1	0.999	Cancer-associated fibroblasts
PPP1R12A	0.748	0.687933	0.496	3.57942	0.745	0.376	Cancer-associated fibroblasts
DEPP11	0.747	0.984073	0.494	3.57885	0.636	0.162	Cancer-associated fibroblasts
EDNRA	0.746	0.616636	0.492	3.55735	0.494	0.002	Cancer-associated fibroblasts
TBX2	0.746	0.720684	0.492	3.54928	0.504	0.016	Cancer-associated fibroblasts
ITM2C1	0.745	0.71783	0.49	3.54478	0.662	0.19	Cancer-associated fibroblasts
CLIC41	0.744	0.597844	0.488	3.53154	0.706	0.259	Cancer-associated fibroblasts
COL5A2	0.743	0.781742	0.486	3.49156	0.5	0.019	Cancer-associated fibroblasts
MAPRE21	0.743	0.691515	0.486	3.48533	0.649	0.225	Cancer-associated fibroblasts
ESAM1	0.743	0.476856	0.486	3.46424	0.702	0.176	Cancer-associated fibroblasts
TMEM47	0.743	0.614327	0.486	3.45775	0.54	0.062	Cancer-associated fibroblasts
LGALS3BP1	0.743	0.644809	0.486	3.45539	0.683	0.248	Cancer-associated fibroblasts
CYB5R31	0.743	0.610877	0.486	3.42968	0.768	0.376	Cancer-associated fibroblasts
PLN	0.742	1.26756	0.484	3.41707	0.487	0.005	Cancer-associated fibroblasts
FABP4	0.742	1.17784	0.484	3.41498	0.545	0.068	Cancer-associated fibroblasts
CDH6	0.741	0.629624	0.482	3.40687	0.483	0.002	Cancer-associated fibroblasts
PTP4A3	0.738	0.819433	0.476	3.341	0.502	0.034	Cancer-associated fibroblasts
YWHAZ	0.738	0.473971	0.476	3.33033	0.932	0.727	Cancer-associated fibroblasts
PDE5A	0.738	0.591713	0.476	3.29774	0.479	0.004	Cancer-associated fibroblasts
OPTN1	0.738	0.571365	0.476	3.2975	0.751	0.33	Cancer-associated fibroblasts
MYADM	0.737	0.58726	0.474	3.28645	0.63	0.191	Cancer-associated fibroblasts
EBF1	0.736	0.56845	0.472	3.26104	0.489	0.02	Cancer-associated fibroblasts
SGCB1	0.736	0.562808	0.472	3.25461	0.574	0.115	Cancer-associated fibroblasts
DMD	0.735	0.629307	0.47	3.25447	0.5	0.037	Cancer-associated fibroblasts
KCNA5	0.735	0.733273	0.47	3.24884	0.472	0.002	Cancer-associated fibroblasts
CRISPLD2	0.735	0.662837	0.47	3.22564	0.481	0.013	Cancer-associated fibroblasts
MT-CYB1	0.734	0.349311	0.468	3.22437	1	0.998	Cancer-associated fibroblasts
GAPDH	0.734	0.492331	0.468	3.21835	0.996	0.96	Cancer-associated fibroblasts
RHOC1	0.732	0.520753	0.464	3.16692	0.826	0.456	Cancer-associated fibroblasts
OLFML2B	0.731	0.644797	0.462	3.16551	0.496	0.042	Cancer-associated fibroblasts
YWHAQ	0.731	0.527215	0.462	3.13672	0.8	0.452	Cancer-associated fibroblasts
SERPING11	0.73	0.381971	0.46	3.13647	0.881	0.49	Cancer-associated fibroblasts
FSTL11	0.729	0.932125	0.458	3.12923	0.53	0.084	Cancer-associated fibroblasts
PRSS231	0.729	0.69457	0.458	3.12551	0.594	0.136	Cancer-associated fibroblasts
PDE3A	0.728	0.609471	0.456	3.11976	0.46	0.005	Cancer-associated fibroblasts
CCND11	0.728	0.623865	0.456	3.09624	0.653	0.209	Cancer-associated fibroblasts
RBFOX2	0.727	0.557153	0.454	3.0936	0.521	0.079	Cancer-associated fibroblasts
NDUFA4	0.725	0.752941	0.45	3.07408	0.889	0.919	Cancer-associated fibroblasts
AEBP1	0.725	0.668602	0.45	3.06324	0.472	0.026	Cancer-associated fibroblasts
FAT1	0.725	0.565111	0.45	3.04505	0.47	0.023	Cancer-associated fibroblasts
FMO31	0.725	0.734802	0.45	3.04045	0.504	0.071	Cancer-associated fibroblasts
ATP2B41	0.724	0.654073	0.448	3.02137	0.536	0.107	Cancer-associated fibroblasts
FBLIM1	0.722	0.565554	0.444	3.00692	0.472	0.031	Cancer-associated fibroblasts
SERPINH11	0.722	0.611896	0.444	2.99337	0.621	0.196	Cancer-associated fibroblasts
ARHGAP10	0.722	0.584044	0.444	2.98986	0.536	0.104	Cancer-associated fibroblasts
PMEPA1	0.721	0.609892	0.442	2.97563	0.479	0.042	Cancer-associated fibroblasts
ID31	0.72	0.740709	0.44	2.96432	0.702	0.288	Cancer-associated fibroblasts
GRK5	0.719	0.590749	0.438	2.95598	0.485	0.057	Cancer-associated fibroblasts
KCNAB1	0.719	0.622909	0.438	2.95224	0.453	0.016	Cancer-associated fibroblasts
LEPROT1	0.718	0.533025	0.436	2.93025	0.738	0.377	Cancer-associated fibroblasts
APOLD11	0.718	0.552346	0.436	2.90314	0.683	0.233	Cancer-associated fibroblasts
DLC11	0.718	0.566561	0.436	2.89335	0.502	0.073	Cancer-associated fibroblasts
MPRIP	0.718	0.578301	0.436	2.88912	0.517	0.094	Cancer-associated fibroblasts
WFDC1	0.717	0.750034	0.434	2.86478	0.436	0.002	Cancer-associated fibroblasts
EDIL3	0.715	0.61869	0.43	2.85937	0.447	0.021	Cancer-associated fibroblasts
TSPAN31	0.715	0.502713	0.43	2.83672	0.691	0.329	Cancer-associated fibroblasts
FAM129A	0.715	0.612772	0.43	2.82048	0.54	0.138	Cancer-associated fibroblasts
MEF2D	0.715	0.561037	0.43	2.80238	0.572	0.184	Cancer-associated fibroblasts
DYNLL11	0.715	0.495407	0.43	2.78485	0.902	0.725	Cancer-associated fibroblasts
TBX2-AS1	0.714	0.660141	0.428	2.77476	0.436	0.01	Cancer-associated fibroblasts
CALU1	0.714	0.615477	0.428	2.77346	0.674	0.31	Cancer-associated fibroblasts
HEYL	0.713	0.5826	0.426	2.77039	0.428	0.002	Cancer-associated fibroblasts
SEPT111	0.713	0.693117	0.426	2.74078	0.609	0.255	Cancer-associated fibroblasts
ITGA7	0.712	0.556927	0.424	2.71489	0.43	0.008	Cancer-associated fibroblasts
ECM2	0.712	0.591913	0.424	2.71435	0.457	0.041	Cancer-associated fibroblasts
HES4	0.711	0.884494	0.422	2.71393	0.468	0.054	Cancer-associated fibroblasts
KCNMB1	0.711	0.618046	0.422	2.68809	0.449	0.032	Cancer-associated fibroblasts
COX7A21	0.711	0.461418	0.422	2.67508	0.938	0.85	Cancer-associated fibroblasts
CAP2	0.711	0.563743	0.422	2.67443	0.457	0.042	Cancer-associated fibroblasts
RPL3	0.711	0.354478	0.422	2.65923	0.996	0.975	Cancer-associated fibroblasts
THY11	0.71	1.40215	0.42	2.65119	0.5	0.105	Cancer-associated fibroblasts
COL12A1	0.71	0.586824	0.42	2.62483	0.426	0.006	Cancer-associated fibroblasts
ITGAV	0.709	0.588072	0.418	2.62287	0.5	0.101	Cancer-associated fibroblasts
RERG	0.709	0.513928	0.418	2.61704	0.423	0.006	Cancer-associated fibroblasts
MAP41	0.708	0.472591	0.416	2.61526	0.664	0.289	Cancer-associated fibroblasts
SORT1	0.707	0.554038	0.414	2.59802	0.481	0.08	Cancer-associated fibroblasts
FAM162B	0.704	0.589715	0.408	2.56705	0.411	0.004	Cancer-associated fibroblasts
NDN	0.704	0.523423	0.408	2.56273	0.457	0.056	Cancer-associated fibroblasts
FOXS1	0.704	0.621364	0.408	2.56244	0.413	0.005	Cancer-associated fibroblasts
SEC31A1	0.704	0.489098	0.408	2.54765	0.7	0.377	Cancer-associated fibroblasts
ARPC1A	0.703	0.490267	0.406	2.54312	0.538	0.154	Cancer-associated fibroblasts
CALM11	0.703	0.415906	0.406	2.49118	0.962	0.837	Cancer-associated fibroblasts
PPIA	0.702	0.385418	0.404	2.48728	0.987	0.919	Cancer-associated fibroblasts
TFPI3	0.702	0.390626	0.404	2.48136	0.726	0.313	Cancer-associated fibroblasts
ADGRF51	0.7	0.494266	0.4	2.46713	0.566	0.153	Cancer-associated fibroblasts
LTBP1	0.7	0.623099	0.4	2.44224	0.423	0.028	Cancer-associated fibroblasts
CAMK2N11	0.699	0.65521	0.398	2.43151	0.487	0.106	Cancer-associated fibroblasts
PDE1A	0.699	0.482658	0.398	2.42228	0.4	0.002	Cancer-associated fibroblasts
NRIP2	0.699	0.542201	0.398	2.40502	0.4	0.002	Cancer-associated fibroblasts
DYNLT11	0.698	0.516544	0.396	2.40306	0.749	0.487	Cancer-associated fibroblasts
DKK3	0.698	0.550688	0.396	2.39925	0.413	0.017	Cancer-associated fibroblasts
NTF3	0.697	0.588514	0.394	2.36997	0.396	0.002	Cancer-associated fibroblasts
KIAA0040	0.696	0.519273	0.392	2.34658	0.468	0.088	Cancer-associated fibroblasts
NDUFS51	0.696	0.49934	0.392	2.33635	0.866	0.684	Cancer-associated fibroblasts
STOM1	0.695	0.336773	0.39	2.33514	0.755	0.389	Cancer-associated fibroblasts
SGCE	0.695	0.465723	0.39	2.3149	0.464	0.082	Cancer-associated fibroblasts
PPDPF	0.695	0.445656	0.39	2.31477	0.913	0.764	Cancer-associated fibroblasts
CHURC11	0.694	0.501766	0.388	2.31128	0.574	0.224	Cancer-associated fibroblasts
GSTM3	0.694	0.54223	0.388	2.30514	0.43	0.049	Cancer-associated fibroblasts
LDHB	0.694	0.425197	0.388	2.28126	0.826	0.55	Cancer-associated fibroblasts
RASL12	0.694	0.486092	0.388	2.27545	0.389	0.001	Cancer-associated fibroblasts
OR51E1	0.693	0.599304	0.386	2.27018	0.387	0.001	Cancer-associated fibroblasts
LAMB21	0.693	0.517573	0.386	2.26596	0.462	0.084	Cancer-associated fibroblasts
PDGFA	0.692	0.485325	0.384	2.22633	0.411	0.03	Cancer-associated fibroblasts
WDR1	0.692	0.472968	0.384	2.21578	0.702	0.413	Cancer-associated fibroblasts
CCDC3	0.691	0.536116	0.382	2.21456	0.389	0.008	Cancer-associated fibroblasts
KLF91	0.691	0.494702	0.382	2.21082	0.664	0.338	Cancer-associated fibroblasts
ROCK21	0.69	0.443412	0.38	2.20255	0.562	0.202	Cancer-associated fibroblasts
TUSC3	0.69	0.450144	0.38	2.1979	0.409	0.03	Cancer-associated fibroblasts
HOXB-AS1	0.689	0.5071	0.378	2.19711	0.389	0.013	Cancer-associated fibroblasts
GPR4	0.689	0.523383	0.378	2.19519	0.417	0.044	Cancer-associated fibroblasts
NET1	0.689	0.703461	0.378	2.18167	0.464	0.112	Cancer-associated fibroblasts
C4orf3	0.689	0.419032	0.378	2.17593	0.855	0.642	Cancer-associated fibroblasts
PMP222	0.689	0.472593	0.378	2.1658	0.545	0.185	Cancer-associated fibroblasts
AP2M11	0.688	0.443924	0.376	2.13602	0.762	0.501	Cancer-associated fibroblasts
NPTN1	0.688	0.492144	0.376	2.13393	0.581	0.255	Cancer-associated fibroblasts
MYH91	0.688	0.475644	0.376	2.11264	0.704	0.407	Cancer-associated fibroblasts
ADGRA2	0.688	0.497924	0.376	2.10741	0.394	0.018	Cancer-associated fibroblasts
CARMN	0.687	0.553306	0.374	2.09565	0.377	0.002	Cancer-associated fibroblasts
TLE11	0.687	0.443624	0.374	2.0874	0.485	0.123	Cancer-associated fibroblasts
FXYD61	0.687	0.553717	0.374	2.08406	0.53	0.167	Cancer-associated fibroblasts
OAT	0.687	0.480815	0.374	2.06333	0.532	0.19	Cancer-associated fibroblasts
PRELP	0.684	0.648611	0.368	2.06045	0.368	0.001	Cancer-associated fibroblasts
TWSG1	0.684	0.428047	0.368	2.058	0.423	0.06	Cancer-associated fibroblasts
AC104083.1	0.682	0.472289	0.364	2.05777	0.381	0.018	Cancer-associated fibroblasts
KRT181	0.682	0.646264	0.364	2.05558	0.528	0.176	Cancer-associated fibroblasts
BSG1	0.681	0.416472	0.362	2.05556	0.794	0.557	Cancer-associated fibroblasts
LAPTM4A2	0.681	0.401959	0.362	2.0499	0.86	0.659	Cancer-associated fibroblasts
MRGPRF	0.68	0.516352	0.36	2.03672	0.364	0.005	Cancer-associated fibroblasts
TBC1D1	0.68	0.509814	0.36	2.02651	0.549	0.233	Cancer-associated fibroblasts
SYNE21	0.68	0.449255	0.36	2.01769	0.591	0.25	Cancer-associated fibroblasts
ID4	0.679	0.526809	0.358	2.00535	0.36	0.002	Cancer-associated fibroblasts
PLCE1	0.679	0.525966	0.358	2.00528	0.362	0.004	Cancer-associated fibroblasts
RTL8A1	0.678	0.446065	0.356	1.99394	0.5	0.163	Cancer-associated fibroblasts
ASPN	0.678	0.982233	0.356	1.99226	0.357	0.001	Cancer-associated fibroblasts
DYNC1I21	0.678	0.447688	0.356	1.98233	0.634	0.339	Cancer-associated fibroblasts
SUMO2	0.677	0.389059	0.354	1.9744	0.894	0.716	Cancer-associated fibroblasts
CRIM11	0.676	0.491759	0.352	1.96779	0.443	0.097	Cancer-associated fibroblasts
RPS27A	0.676	0.320652	0.352	1.96711	0.998	0.982	Cancer-associated fibroblasts
DYNLRB1	0.676	0.454137	0.352	1.96512	0.681	0.399	Cancer-associated fibroblasts
VSTM4	0.674	0.438124	0.348	1.95915	0.357	0.011	Cancer-associated fibroblasts
GEM	0.674	0.487727	0.348	1.94472	0.387	0.04	Cancer-associated fibroblasts
LGI4	0.674	0.466022	0.348	1.944	0.353	0.006	Cancer-associated fibroblasts
RAP2A	0.673	0.462688	0.346	1.93906	0.464	0.139	Cancer-associated fibroblasts
DDR2	0.672	0.420744	0.344	1.93652	0.362	0.02	Cancer-associated fibroblasts
NID11	0.672	0.494696	0.344	1.93401	0.515	0.178	Cancer-associated fibroblasts
ADD11	0.672	0.390937	0.344	1.92876	0.57	0.258	Cancer-associated fibroblasts
EGFLAM	0.671	0.437194	0.342	1.92612	0.357	0.013	Cancer-associated fibroblasts
ZFHX3	0.671	0.48248	0.342	1.90693	0.464	0.141	Cancer-associated fibroblasts
EIF4G21	0.671	0.374761	0.342	1.89237	0.891	0.736	Cancer-associated fibroblasts
CHCHD101	0.67	0.451601	0.34	1.89088	0.745	0.49	Cancer-associated fibroblasts
MXRA8	0.67	0.432716	0.34	1.88355	0.343	0.002	Cancer-associated fibroblasts
AHNAK1	0.67	0.364141	0.34	1.88205	0.745	0.479	Cancer-associated fibroblasts
COBLL11	0.67	0.431383	0.34	1.87072	0.455	0.128	Cancer-associated fibroblasts
SLC7A2	0.67	0.479689	0.34	1.86995	0.387	0.054	Cancer-associated fibroblasts
CYTOR	0.669	0.487889	0.338	1.84464	0.626	0.331	Cancer-associated fibroblasts
RPL7A	0.669	0.31907	0.338	1.84432	0.981	0.936	Cancer-associated fibroblasts
ADCY3	0.669	0.392463	0.338	1.83187	0.374	0.038	Cancer-associated fibroblasts
SEMA5A	0.669	0.457944	0.338	1.8222	0.355	0.018	Cancer-associated fibroblasts
GPRC5C1	0.668	0.53444	0.336	1.82148	0.426	0.103	Cancer-associated fibroblasts
PARM1	0.668	0.437034	0.336	1.81816	0.37	0.038	Cancer-associated fibroblasts
CCNI	0.668	0.380233	0.336	1.81433	0.84	0.633	Cancer-associated fibroblasts
SGCA	0.668	0.486488	0.336	1.8058	0.338	0.003	Cancer-associated fibroblasts
NGF	0.667	0.48882	0.334	1.80122	0.334	0.001	Cancer-associated fibroblasts
DDX51	0.667	0.309119	0.334	1.8005	0.981	0.925	Cancer-associated fibroblasts
BCAM1	0.666	0.47776	0.332	1.79728	0.421	0.097	Cancer-associated fibroblasts
CRTAP2	0.665	0.368223	0.33	1.77869	0.672	0.393	Cancer-associated fibroblasts
CD631	0.665	0.338859	0.33	1.77866	0.968	0.807	Cancer-associated fibroblasts
VAMP21	0.664	0.419938	0.328	1.76077	0.547	0.253	Cancer-associated fibroblasts
MYO1C1	0.664	0.40381	0.328	1.74515	0.432	0.113	Cancer-associated fibroblasts
CSPG4	0.664	0.455099	0.328	1.73546	0.33	0.001	Cancer-associated fibroblasts
GNG122	0.664	0.383876	0.328	1.73146	0.451	0.131	Cancer-associated fibroblasts
RPS7	0.664	0.309433	0.328	1.73024	0.989	0.956	Cancer-associated fibroblasts
PDLIM2	0.664	0.48323	0.328	1.72271	0.466	0.161	Cancer-associated fibroblasts
COX6A11	0.664	0.356556	0.328	1.72215	0.877	0.742	Cancer-associated fibroblasts
FAM13C	0.663	0.460631	0.326	1.7103	0.343	0.018	Cancer-associated fibroblasts
FAM210B2	0.663	0.40379	0.326	1.68228	0.489	0.185	Cancer-associated fibroblasts
EPB41L21	0.663	0.34606	0.326	1.65937	0.564	0.246	Cancer-associated fibroblasts
PBX1	0.662	0.388355	0.324	1.64823	0.357	0.036	Cancer-associated fibroblasts
ARHGAP42	0.662	0.438464	0.324	1.61209	0.351	0.03	Cancer-associated fibroblasts
PCYOX11	0.662	0.40254	0.324	1.60803	0.472	0.164	Cancer-associated fibroblasts
S100A42	0.661	0.782609	0.322	1.59798	0.738	0.542	Cancer-associated fibroblasts
ESD	0.661	0.364559	0.322	1.59778	0.634	0.372	Cancer-associated fibroblasts
PACSIN2	0.661	0.424231	0.322	1.58126	0.496	0.196	Cancer-associated fibroblasts
ITGB5	0.661	0.409161	0.322	1.57725	0.436	0.125	Cancer-associated fibroblasts
FHL2	0.66	0.495247	0.32	1.57389	0.326	0.006	Cancer-associated fibroblasts
CD991	0.66	0.351738	0.32	1.57224	0.887	0.679	Cancer-associated fibroblasts
RABAC12	0.659	0.408454	0.318	1.56147	0.547	0.266	Cancer-associated fibroblasts
LAMB11	0.659	0.461289	0.318	1.55983	0.391	0.077	Cancer-associated fibroblasts
EPB41L1	0.659	0.420402	0.318	1.50548	0.336	0.02	Cancer-associated fibroblasts
ROCK11	0.659	0.415926	0.318	1.49631	0.623	0.38	Cancer-associated fibroblasts
UQCRB	0.658	0.33897	0.316	1.49182	0.928	0.825	Cancer-associated fibroblasts
EEF1D	0.658	0.334918	0.316	1.48681	0.917	0.809	Cancer-associated fibroblasts
PSMB52	0.658	0.401261	0.316	1.48147	0.655	0.415	Cancer-associated fibroblasts
FAS	0.658	0.398323	0.316	1.47556	0.423	0.118	Cancer-associated fibroblasts
TAGLN21	0.657	0.33499	0.314	1.45065	0.93	0.756	Cancer-associated fibroblasts
ARHGAP291	0.657	0.234558	0.314	1.44938	0.534	0.191	Cancer-associated fibroblasts
KCNJ8	0.657	0.650378	0.314	1.44097	0.345	0.039	Cancer-associated fibroblasts
TMEM38B1	0.657	0.441421	0.314	1.43423	0.398	0.097	Cancer-associated fibroblasts
SEPT101	0.656	0.378014	0.312	1.42479	0.462	0.158	Cancer-associated fibroblasts
NFIB1	0.656	0.338935	0.312	1.41748	0.474	0.16	Cancer-associated fibroblasts
NDUFB71	0.656	0.419993	0.312	1.41735	0.738	0.533	Cancer-associated fibroblasts
ARHGAP1	0.655	0.366727	0.31	1.38898	0.385	0.082	Cancer-associated fibroblasts
RND3	0.655	0.38345	0.31	1.38063	0.368	0.059	Cancer-associated fibroblasts
FRMD3	0.654	0.423953	0.308	1.37456	0.321	0.015	Cancer-associated fibroblasts
PFN2	0.654	0.372897	0.308	1.36761	0.326	0.019	Cancer-associated fibroblasts
RPS27L1	0.653	0.434434	0.306	1.35382	0.851	0.677	Cancer-associated fibroblasts
TP53I111	0.653	0.4138	0.306	1.33458	0.44	0.139	Cancer-associated fibroblasts
NDRG22	0.653	0.347806	0.306	1.32734	0.453	0.158	Cancer-associated fibroblasts
SLC25A41	0.653	0.478858	0.306	1.31915	0.413	0.123	Cancer-associated fibroblasts
RAB132	0.653	0.346393	0.306	1.31498	0.562	0.27	Cancer-associated fibroblasts
NME42	0.653	0.383832	0.306	1.30446	0.538	0.252	Cancer-associated fibroblasts
FBN1	0.652	0.561524	0.304	1.29728	0.357	0.057	Cancer-associated fibroblasts
PHLDB2	0.652	0.395309	0.304	1.28504	0.357	0.059	Cancer-associated fibroblasts
MYOCD	0.652	0.451094	0.304	1.28357	0.304	0	Cancer-associated fibroblasts
YAP1	0.652	0.385113	0.304	1.27903	0.34	0.04	Cancer-associated fibroblasts
LRRC321	0.652	0.366379	0.304	1.26475	0.374	0.069	Cancer-associated fibroblasts
SYNE1	0.652	0.408279	0.304	1.26311	0.434	0.148	Cancer-associated fibroblasts
ATP1B2	0.652	0.386196	0.304	1.2548	0.306	0.002	Cancer-associated fibroblasts
FIS12	0.651	0.393527	0.302	1.2398	0.7	0.486	Cancer-associated fibroblasts
ADAMTS9	0.651	0.451692	0.302	1.23768	0.347	0.047	Cancer-associated fibroblasts
ADAMTS41	0.651	0.457161	0.302	1.2273	0.387	0.087	Cancer-associated fibroblasts
EPN2	0.651	0.378356	0.302	1.21483	0.351	0.054	Cancer-associated fibroblasts
PRAF21	0.65	0.384526	0.3	1.19262	0.423	0.135	Cancer-associated fibroblasts
ZFP36L11	0.65	0.340473	0.3	1.18671	0.813	0.608	Cancer-associated fibroblasts
LURAP1L	0.65	0.348317	0.3	1.18544	0.326	0.028	Cancer-associated fibroblasts
ENTPD12	0.65	0.39343	0.3	1.1772	0.502	0.227	Cancer-associated fibroblasts
ARL3	0.65	0.377989	0.3	1.17584	0.451	0.167	Cancer-associated fibroblasts
THBS11	0.65	0.503114	0.3	1.17019	0.406	0.11	Cancer-associated fibroblasts
TOMM7	0.649	0.339991	0.298	1.15537	0.838	0.7	Cancer-associated fibroblasts
GPC6	0.649	0.346023	0.298	1.14427	0.338	0.043	Cancer-associated fibroblasts
MRFAP12	0.649	0.356147	0.298	1.13379	0.602	0.35	Cancer-associated fibroblasts
NNMT1	0.649	0.458284	0.298	1.12254	0.43	0.137	Cancer-associated fibroblasts
NAB1	0.649	0.379408	0.298	1.11215	0.377	0.087	Cancer-associated fibroblasts
SEMA5B	0.649	0.366821	0.298	1.095	0.302	0.005	Cancer-associated fibroblasts
LGALSL	0.648	0.348506	0.296	1.09107	0.332	0.038	Cancer-associated fibroblasts
CD462	0.648	0.363449	0.296	1.06118	0.696	0.471	Cancer-associated fibroblasts
SYNM	0.647	0.421574	0.294	1.0593	0.306	0.014	Cancer-associated fibroblasts
TACC11	0.647	0.321278	0.294	1.05922	0.628	0.369	Cancer-associated fibroblasts
C1orf198	0.647	0.337736	0.294	1.04983	0.321	0.029	Cancer-associated fibroblasts
PTN	0.647	0.464855	0.294	1.04602	0.326	0.032	Cancer-associated fibroblasts
B3GNT2	0.646	0.378633	0.292	1.02687	0.409	0.127	Cancer-associated fibroblasts
TUBA1A2	0.646	0.471908	0.292	1.02162	0.577	0.308	Cancer-associated fibroblasts
FARP1	0.646	0.349513	0.292	1.02018	0.364	0.077	Cancer-associated fibroblasts
RGS16	0.646	0.442469	0.292	1.01737	0.353	0.065	Cancer-associated fibroblasts
MORF4L11	0.645	0.279356	0.29	1.00713	0.898	0.783	Cancer-associated fibroblasts
DST1	0.645	0.373835	0.29	0.997745	0.528	0.262	Cancer-associated fibroblasts
RBMS3	0.645	0.34985	0.29	0.978701	0.328	0.04	Cancer-associated fibroblasts
SPECC11	0.645	0.387898	0.29	0.977995	0.417	0.139	Cancer-associated fibroblasts
RAB2A1	0.645	0.358187	0.29	0.967953	0.726	0.52	Cancer-associated fibroblasts
SMTN1	0.644	0.335219	0.288	0.961426	0.381	0.092	Cancer-associated fibroblasts
UTRN1	0.644	0.346644	0.288	0.959271	0.572	0.31	Cancer-associated fibroblasts
ASAH11	0.644	0.251267	0.288	0.93501	0.811	0.531	Cancer-associated fibroblasts
CYBRD1	0.644	0.347318	0.288	0.930549	0.396	0.114	Cancer-associated fibroblasts
RHOA1	0.644	0.282185	0.288	0.930476	0.964	0.87	Cancer-associated fibroblasts
RBMS11	0.643	0.340023	0.286	0.928915	0.564	0.302	Cancer-associated fibroblasts
ATP5F1B	0.643	0.326632	0.286	0.924512	0.87	0.785	Cancer-associated fibroblasts
REXO21	0.643	0.385131	0.286	0.922701	0.511	0.251	Cancer-associated fibroblasts
COMMD6	0.642	0.302725	0.284	0.91536	0.838	0.683	Cancer-associated fibroblasts
NDUFB10	0.641	0.398885	0.282	0.911049	0.713	0.546	Cancer-associated fibroblasts
TCF41	0.64	0.237444	0.28	0.898994	0.596	0.315	Cancer-associated fibroblasts
PAWR1	0.64	0.335918	0.28	0.896542	0.368	0.092	Cancer-associated fibroblasts
TCEAL41	0.64	0.370716	0.28	0.895545	0.626	0.394	Cancer-associated fibroblasts
S100A62	0.639	0.623736	0.278	0.882527	0.796	0.621	Cancer-associated fibroblasts
TCEAL91	0.639	0.318532	0.278	0.87069	0.509	0.236	Cancer-associated fibroblasts
LIMS12	0.639	0.29489	0.278	0.86017	0.623	0.366	Cancer-associated fibroblasts
CFL21	0.639	0.353006	0.278	0.854962	0.421	0.155	Cancer-associated fibroblasts
MAP7D3	0.639	0.339124	0.278	0.85495	0.398	0.126	Cancer-associated fibroblasts
GNAI1	0.639	0.321419	0.278	0.851382	0.374	0.101	Cancer-associated fibroblasts
TBCB	0.639	0.340541	0.278	0.844564	0.653	0.43	Cancer-associated fibroblasts
PPIC1	0.638	0.3849	0.276	0.835067	0.374	0.109	Cancer-associated fibroblasts
IAH1	0.638	0.357386	0.276	0.834884	0.487	0.235	Cancer-associated fibroblasts
SERINC31	0.638	0.328878	0.276	0.831378	0.596	0.372	Cancer-associated fibroblasts
MAP1LC3A1	0.638	0.342026	0.276	0.827953	0.415	0.142	Cancer-associated fibroblasts
PBXIP1	0.637	0.375478	0.274	0.812564	0.394	0.135	Cancer-associated fibroblasts
DYNC1LI21	0.637	0.300078	0.274	0.808298	0.483	0.219	Cancer-associated fibroblasts
PLCL1	0.637	0.383236	0.274	0.808179	0.309	0.038	Cancer-associated fibroblasts
GADD45GIP11	0.636	0.359318	0.272	0.773266	0.732	0.549	Cancer-associated fibroblasts
SMARCA11	0.636	0.319612	0.272	0.772467	0.366	0.099	Cancer-associated fibroblasts
GUK11	0.635	0.352231	0.27	0.766506	0.77	0.629	Cancer-associated fibroblasts
TMEM14C1	0.635	0.332153	0.27	0.764862	0.687	0.506	Cancer-associated fibroblasts
SLC25A3	0.635	0.300117	0.27	0.758839	0.806	0.655	Cancer-associated fibroblasts
PRDX21	0.634	0.29328	0.268	0.746137	0.649	0.407	Cancer-associated fibroblasts
EIF4A2	0.634	0.268841	0.268	0.732238	0.866	0.748	Cancer-associated fibroblasts
SH3KBP11	0.634	0.298463	0.268	0.729072	0.638	0.393	Cancer-associated fibroblasts
ATP5MC3	0.633	0.296598	0.266	0.722001	0.86	0.768	Cancer-associated fibroblasts
PTMS2	0.632	0.352672	0.264	0.7037	0.694	0.488	Cancer-associated fibroblasts
ELOB	0.632	0.292485	0.264	0.691959	0.889	0.823	Cancer-associated fibroblasts
H1F01	0.631	0.277801	0.262	0.691925	0.574	0.323	Cancer-associated fibroblasts
SLMAP	0.631	0.435826	0.262	0.678286	0.349	0.101	Cancer-associated fibroblasts
NRGN	0.631	0.383859	0.262	0.651708	0.323	0.067	Cancer-associated fibroblasts
MICAL2	0.631	0.371324	0.262	0.650657	0.302	0.044	Cancer-associated fibroblasts
PXDN1	0.631	0.30362	0.262	0.648406	0.345	0.08	Cancer-associated fibroblasts
NCKAP11	0.631	0.301951	0.262	0.641091	0.362	0.102	Cancer-associated fibroblasts
INAFM1	0.63	0.361688	0.26	0.637426	0.315	0.058	Cancer-associated fibroblasts
HIGD1A1	0.63	0.270378	0.26	0.63622	0.596	0.358	Cancer-associated fibroblasts
NDUFA111	0.63	0.319175	0.26	0.619948	0.638	0.449	Cancer-associated fibroblasts
ATP2A21	0.63	0.340298	0.26	0.616299	0.443	0.199	Cancer-associated fibroblasts
UBE2E1	0.63	0.285046	0.26	0.600662	0.47	0.228	Cancer-associated fibroblasts
NDUFB91	0.63	0.319965	0.26	0.599015	0.711	0.533	Cancer-associated fibroblasts
TNFRSF12A1	0.63	0.509032	0.26	0.588242	0.357	0.101	Cancer-associated fibroblasts
RPL26	0.629	0.278215	0.258	0.584567	0.843	0.708	Cancer-associated fibroblasts
ARHGAP24	0.629	0.301308	0.258	0.573609	0.302	0.045	Cancer-associated fibroblasts
FAM122A	0.628	0.332629	0.256	0.560442	0.343	0.093	Cancer-associated fibroblasts
PARK7	0.628	0.278379	0.256	0.558072	0.823	0.688	Cancer-associated fibroblasts
LIMA11	0.628	0.288657	0.256	0.555978	0.496	0.255	Cancer-associated fibroblasts
TOB2	0.627	0.300898	0.254	0.554699	0.394	0.148	Cancer-associated fibroblasts
ATP6V1G1	0.627	0.287095	0.254	0.548662	0.787	0.662	Cancer-associated fibroblasts
CTGF	0.627	0.871306	0.254	0.535109	0.306	0.055	Cancer-associated fibroblasts
RCN21	0.627	0.303258	0.254	0.522507	0.409	0.165	Cancer-associated fibroblasts
NDUFB4	0.627	0.299783	0.254	0.515824	0.826	0.723	Cancer-associated fibroblasts
AXL	0.626	0.305133	0.252	0.514018	0.345	0.095	Cancer-associated fibroblasts
NDUFS4	0.626	0.339686	0.252	0.51204	0.617	0.416	Cancer-associated fibroblasts
SPTBN12	0.626	0.202727	0.252	0.508847	0.589	0.321	Cancer-associated fibroblasts
CLEC11A	0.626	0.336082	0.252	0.508682	0.309	0.06	Cancer-associated fibroblasts
CD91	0.626	0.211379	0.252	0.501622	0.585	0.324	Cancer-associated fibroblasts

## Sheet: Table S2
Supplementary table2| List of CAF signature genes
	Gene
1	OR51E1
2	HIGD1B
3	RASL12
4	OLFML2B
5	COX4I2
6	CSPG4
7	GJC1
8	SEMA5B
9	FOXS1
10	NDUFA4L2
11	EDIL3
